# Supplementary material for: Formulation Studies on Microemulsion-Based Polymer Gels Loaded with Voriconazole for the Treatment of Skin Mycoses
Source: Pharmaceutics. 2025 Sep 18;17(9):1218. doi: 10.3390/pharmaceutics17091218 (PMC12473683; doi:10.3390/pharmaceutics17091218)
Supplement: Supplementary file 1 [file pharmaceutics-17-01218-s001.zip]

Archive with 1 entries (1 files):
- pharmaceutics-3869113-supplementary.pdf
